# Supplementary material for: Trans-ethnic genome-wide association study of severe COVID-19
Source: Commun Biol. 2021 Aug 31;4:1034. doi: 10.1038/s42003-021-02549-5 (PMC8408224; doi:10.1038/s42003-021-02549-5)
Supplement: Supplementary file 3 — Supplementary Data 1 [file 42003_2021_2549_MOESM3_ESM.xls]

## Sheet: 2_m9_immune_pheno
rs8176719: Genotypes (0, 1, or 2) are coded as copies of the alternative allele (TC)
Severity: COVID-19 severity is coded as 1 for mild and 2 for severe
Sex: Sex is coded as 1 for male and 2 for female
IL_1β (pg/ml)	rs8176719	Severity	Age (years)	Sex
<5	2	2	63	1
<5	1	1	38	2
<5	1	2	85	2
<5	1	2	83	2
<5	1	1	42	2
<5	2	1	61	1
<5	2	2	64	2
<5	1	2	67	1
<5	1	1	65	2
<5	1	1	58	2
12	0	1	54	1
<5	2	2	61	2
11.9	0	1	43	2
<5	0	1	64	1
<5	0	2	65	2
<5	1	1	67	2
<5	1	1	77	1
8	1	1	64	1
<5	1	2	67	1
<5	1	2	82	1
<5	1	2	55	1
<5	1	2	73	2
<5	1	2	60	1
<5	1	2	54	1
<5	1	2	76	2
<5	1	1	60	2
<5	1	1	72	2
<5	1	2	62	2
6	1	2	53	1
28.6	0	2	65	2
<5	1	1	75	2
<5	1	2	60	2
<5	1	2	91	1
<5	0	1	68	1
<5	1	2	58	2
<5	0	2	44	2
<5	2	1	25	1
<5	1	2	71	2
<5	0	1	58	2
<5	0	1	72	2
<5	1	1	29	2
<5	1	1	61	2
<5	0	1	68	1
47.3	0	2	64	1
<5	2	2	81	2
<5	1	1	51	2
<5	0	2	70	1
13	0	1	63	1
<5	1	2	65	1
<5	1	2	60	2
<5	2	2	68	2
<5	0	1	51	1
<5	2	1	61	2
<5	1	2	58	2
<5	0	1	80	2
<5	2	2	58	2
<5	1	2	56	1
<5	0	1	58	1
<5	1	1	55	2
<5	1	2	75	1
<5	1	1	72	2
<5	1	2	72	1
<5	0	2	66	2
<5	0	2	60	1
<5	2	2	61	2
<5	2	2	83	1
<5	1	2	67	1
<5	1	1	57	2
<5	1	2	66	2
<5	1	2	40	2
<5	0	2	56	1
<5	2	2	69	2
<5	1	2	70	2
<5	1	2	83	1
<5	1	1	56	2
<5	1	2	84	1
<5	1	2	79	2
<5	1	1	62	1
<5	0	2	54	1
<5	1	2	56	2
<5	1	2	73	2
<5	2	1	56	2
<5	1	1	64	1
<5	1	1	46	2
<5	2	1	58	2
<5	2	1	52	2
<5	0	1	47	1
<5	1	2	77	2
6.1	0	1	45	2
<5	0	2	66	2
<5	1	2	65	1
27	2	2	57	1
<5	2	2	70	2
<5	1	1	34	2
<5	0	2	68	2
<5	2	1	33	1
<5	1	1	48	2
<5	1	2	86	1
7.3	0	2	48	2
<5	1	2	62	1
<5	1	2	62	1
7.5	1	1	74	1
<5	0	2	47	1
5.5	0	2	64	2
<5	1	2	71	2
17.9	0	1	79	1
<5	0	2	60	2
<5	0	1	60	2
<5	1	1	50	1
<5	1	2	40	1
26.5	0	2	82	2
<5	0	2	58	2
<5	1	2	64	1
<5	1	1	51	2
<5	2	1	55	2
6.1	0	1	65	2
<5	1	2	58	2
<5	0	2	68	1
<5	0	1	68	2
<5	1	1	41	1
<5	1	2	42	1
<5	1	1	53	1
<5	1	2	81	2
5.6	1	2	42	1
6	0	2	55	2
<5	1	1	64	2
<5	1	1	47	1
<5	0	1	61	1
10.2	0	1	61	1
<5	1	2	62	2
<5	2	2	66	1
<5	1	1	55	2
<5	1	2	50	1
<5	1	1	48	1
<5	2	2	60	1
<5	0	2	50	1
<5	1	2	71	1
<5	0	1	56	1
<5	0	1	42	2
<5	1	1	41	1
<5	1	1	52	2
8.5	0	1	64	2
<5	1	1	43	2
<5	0	2	70	1
<5	0	1	48	2
8.9	0	1	71	2
<5	1	2	69	2
<5	0	1	23	2
<5	1	2	67	2
<5	0	2	43	1
7.2	0	2	55	1
<5	0	2	71	2
6.6	0	1	37	2
<5	2	1	65	1
<5	0	1	77	2
<5	1	2	35	2
20.8	0	2	64	1
<5	1	1	41	2
<5	1	2	59	2
<5	1	2	62	1
6.1	0	2	51	2
<5	1	2	71	1
<5	2	2	36	1
5.9	0	1	65	1
<5	1	1	69	2
<5	1	1	44	2
<5	2	1	42	2
<5	1	2	55	1
<5	1	2	72	1
9.2	1	1	59	2
<5	1	1	63	2
<5	1	2	44	1
<5	2	1	62	1
8.8	0	1	60	1
<5	2	1	60	1
<5	1	1	57	2
<5	0	2	68	1
<5	1	1	60	2
<5	2	2	33	2
7.5	0	2	75	2
<5	1	2	57	1
<5	1	1	43	1
<5	1	1	56	2
<5	1	1	64	1
<5	1	1	66	2
<5	1	2	78	2
<5	1	2	34	1
<5	2	1	45	2
<5	1	2	57	1
<5	1	1	56	2
<5	0	2	83	1
<5	1	2	69	2
<5	1	1	68	2
<5	1	2	75	2
<5	1	2	68	2
<5	0	2	65	1
<5	0	1	67	2
<5	1	2	75	1
<5	0	2	56	1
<5	1	2	85	2
<5	0	1	64	1
5	2	1	85	2
<5	2	2	82	1
<5	1	2	64	2
<5	1	2	81	1
<5	2	2	57	1
<5	2	1	60	1
<5	1	2	59	1
<5	1	2	69	2
<5	1	2	72	2
<5	1	1	70	1
<5	0	2	59	2
<5	2	2	57	2
<5	1	1	56	2
<5	1	2	66	1
<5	0	2	59	1
<5	0	1	77	2
<5	1	1	59	2
<5	1	1	27	1
12.4	1	2	70	1
<5	1	1	65	2
<5	1	1	64	1
<5	0	1	69	2
<5	1	1	63	2
<5	1	1	54	2
<5	1	2	72	2
<5	1	2	69	1
<5	1	2	62	2
7.1	1	1	60	2
<5	0	2	54	2
<5	1	1	56	1
7.7	2	2	51	2
<5	2	2	74	2
<5	1	1	40	1
7.6	0	2	65	1
<5	1	2	67	1
6.6	2	1	56	2
<5	0	2	57	2
<5	0	2	46	1
<5	0	1	67	2
<5	2	2	55	1
<5	2	2	68	2
<5	0	1	57	2
<5	1	2	69	1
<5	1	2	79	1
<5	1	2	56	2
<5	0	1	67	1
<5	0	2	48	2
<5	0	2	57	2
<5	0	2	88	2
<5	2	2	78	1
<5	2	2	56	2
8.6	0	2	82	1
<5	1	2	53	1
<5	1	2	55	2
<5	2	2	63	1
<5	1	1	29	1
<5	0	2	67	2
<5	2	2	66	2
<5	2	2	78	2
<5	2	2	52	1
<5	0	2	77	1
<5	0	2	70	2
14.8	0	2	73	1
<5	2	2	80	2
<5	2	2	53	2
<5	0	1	43	1
<5	1	2	54	1
<5	1	2	31	1
<5	1	2	50	2
<5	2	2	70	1
8.8	0	2	77	1
<5	1	2	66	2
<5	1	1	71	1
<5	1	2	66	1
<5	1	1	37	1
<5	1	1	57	1
<5	0	2	54	2
<5	1	2	82	1
<5	2	2	40	1
<5	1	2	76	1
8.8	2	1	65	2
<5	1	2	69	2
<5	1	2	73	2
<5	0	2	82	2
<5	1	1	65	1
<5	0	2	65	2
<5	1	1	70	1
<5	1	1	41	2
<5	1	1	23	1
25.2	1	2	46	2
<5	0	2	48	1
<5	2	2	64	1
<5	1	1	64	1
<5	0	2	66	1
<5	2	2	77	1
<5	1	1	57	2
<5	0	2	65	1
<5	1	2	56	2
<5	2	1	75	2
<5	2	2	61	2
<5	1	1	45	1
<5	1	2	64	2
<5	2	2	56	1
<5	0	2	66	1
<5	1	2	61	2
<5	1	2	68	2
6	1	1	65	1
<5	0	2	78	1
<5	2	2	53	1
<5	2	2	46	1
<5	1	1	62	2
<5	2	2	72	2
<5	1	2	74	1
<5	1	1	56	2
<5	1	2	75	2
<5	0	1	42	1
<5	2	2	64	1
10.7	0	1	33	2
6.4	0	1	32	2
<5	2	1	69	2
<5	2	1	65	2
5.6	1	2	53	2
11	0	1	69	2
6.8	0	1	34	1
<5	1	1	63	2
<5	1	1	68	2
9.4	1	2	67	1
<5	0	2	57	1
8.5	0	2	72	2
<5	2	1	72	1
7.4	1	2	59	2
<5	1	1	64	1
<5	1	1	35	1
<5	1	2	70	1
<5	1	1	65	1
<5	0	2	65	2
<5	1	2	56	1
<5	1	2	35	1
<5	1	2	56	1
<5	1	2	57	2
<5	1	2	72	1
6.1	0	1	70	2
<5	0	1	20	2
<5	1	1	54	1
<5	1	2	66	2
<5	1	1	63	2
<5	1	1	63	2
<5	1	2	40	2
<5	2	1	37	1
<5	0	2	88	1
<5	1	2	67	1
<5	1	1	60	2
<5	1	2	68	1
<5	1	1	63	2
<5	1	2	83	2
<5	1	1	58	2
<5	2	2	72	1
<5	1	1	52	1
<5	0	2	73	1
<5	1	2	68	2
<5	0	2	56	2
<5	0	2	57	1
<5	2	2	67	1
12.6	0	1	70	2
6.5	1	2	66	2
<5	1	1	42	2
<5	2	2	52	1
<5	1	2	72	1
<5	1	2	41	2
<5	1	2	74	2
<5	1	1	35	2
<5	1	1	62	1
<5	1	2	49	1
<5	1	1	55	2
<5	1	2	62	1
<5	1	2	66	1
<5	2	1	62	1
<5	1	1	40	2
<5	0	2	50	1
<5	1	1	61	1
<5	0	2	72	1
<5	2	1	50	2
<5	1	2	50	2
<5	0	2	55	2
<5	1	1	50	1
<5	1	1	63	2
<5	1	1	50	1
9.9	0	1	27	2
<5	1	1	57	1
5.5	1	1	53	1
<5	2	1	62	1
<5	0	1	49	1
<5	1	2	65	2
<5	2	2	77	1
<5	1	2	43	1
<5	1	2	67	1
<5	2	1	55	2
<5	1	1	40	1
7.2	1	2	66	1
<5	0	1	63	1
<5	2	1	67	1
<5	0	2	60	1
6.8	0	1	64	2
<5	1	1	51	2
<5	0	2	57	2
<5	1	2	74	2
<5	0	2	80	2
<5	1	2	73	1
22.1	0	1	80	2
<5	2	1	69	2
<5	1	2	51	1
<5	1	2	66	1
<5	0	2	69	1
<5	1	1	49	1
<5	2	1	32	2
<5	0	2	72	2
<5	1	2	60	2
<5	1	2	62	1
<5	2	2	57	2
<5	1	2	69	2
<5	2	2	87	1
<5	2	2	70	2
<5	0	1	62	2
<5	1	2	67	2
<5	1	2	71	1
<5	0	2	75	2
<5	2	2	65	2
<5	1	2	68	2
<5	2	2	80	1
<5	1	2	63	2
<5	1	2	73	2
<5	1	2	61	2
<5	1	2	71	1
<5	1	1	54	2
9.2	0	2	35	2
<5	1	2	76	1
<5	1	1	69	2
<5	0	1	57	2
11.1	0	1	68	2
<5	1	1	51	2
5.2	0	1	59	2
<5	1	1	57	2
<5	1	1	84	1
6	1	2	48	1
<5	0	1	61	2
<5	0	2	50	2
<5	2	2	72	1
<5	0	2	45	1
<5	2	1	55	1
<5	1	1	72	2
<5	1	2	71	1
<5	0	2	77	1
<5	1	2	69	2
8.2	0	2	74	1
<5	1	2	33	1
5.5	0	2	74	1
<5	1	1	57	2
<5	2	1	47	1
<5	1	2	84	1
<5	2	2	66	2
<5	1	1	57	2
<5	1	2	60	2
<5	1	2	50	1
<5	1	2	73	1
<5	2	2	62	1
<5	2	2	66	2
13.9	2	2	71	1
<5	1	2	33	1
<5	1	2	68	1
12.8	0	2	54	2
<5	1	2	56	2
<5	1	2	64	1
<5	0	2	71	1
<5	1	1	53	1
<5	1	1	80	2
<5	1	1	67	1
<5	2	2	62	2
<5	2	2	56	2
7.1	0	1	60	2
<5	0	1	39	1
8.2	1	1	32	2
<5	2	1	56	2
<5	1	1	62	2
<5	0	2	58	1
<5	1	2	48	2
<5	1	1	70	1
<5	1	2	55	2
<5	1	1	53	2
<5	1	2	72	2
<5	1	1	82	2
<5	2	1	44	1
<5	1	1	64	2
<5	1	2	75	2
<5	1	2	70	2
<5	2	2	57	2
<5	0	1	63	2
<5	1	1	59	1
<5	1	1	72	1
<5	2	2	49	1
<5	1	2	75	2
<5	2	1	64	1
<5	0	2	47	2
<5	2	2	70	1
<5	1	2	70	2
<5	1	1	66	1
<5	1	1	81	1
<5	1	2	60	1
<5	1	2	68	2
<5	1	1	60	2
11.3	0	2	54	2
<5	1	1	71	1
<5	0	1	65	2
<5	0	2	80	1
<5	1	1	41	2
<5	2	2	59	1
<5	1	1	89	1
<5	1	2	60	2
<5	2	1	76	2
<5	2	2	56	1
<5	1	1	68	2
<5	1	1	72	1
<5	1	1	51	2
<5	1	2	49	2
<5	1	2	71	2
<5	2	2	74	2
<5	2	2	62	2
<5	1	2	75	1
<5	1	1	75	2
5.5	1	1	55	2
<5	1	2	81	1
<5	1	2	64	2
<5	2	2	64	1
<5	1	1	67	2
<5	0	1	61	1
<5	2	1	63	1
<5	1	2	69	1
<5	2	1	56	1
<5	1	1	46	2
<5	1	1	72	2
<5	0	1	81	2
<5	2	2	61	2
<5	2	2	82	1
<5	0	1	66	2
<5	0	1	43	2
<5	2	2	72	1
<5	0	1	66	1
<5	0	1	75	1
<5	0	2	57	2
<5	1	1	29	1
<5	0	2	86	2
<5	1	2	88	1
<5	1	1	35	2
<5	1	2	61	2
<5	1	1	63	2
<5	1	2	67	2
<5	1	1	52	1
<5	1	2	53	2
<5	0	2	69	1
<5	1	2	65	1
<5	1	2	58	2
<5	0	2	83	1
<5	1	2	46	2
<5	2	2	70	2
<5	1	2	78	2
<5	0	2	73	1
<5	0	2	63	2
14.9	0	2	55	2
<5	1	2	69	2
<5	1	1	27	2
<5	2	1	52	1
<5	0	1	56	2
<5	1	2	85	2
<5	2	2	46	1
<5	1	2	72	1
<5	2	2	54	1
<5	1	2	77	2
<5	1	2	79	1
<5	0	1	63	2
<5	1	1	54	2
<5	1	2	42	1
<5	1	2	76	1
<5	2	1	86	1
<5	1	2	32	1
<5	1	2	61	2
10.8	2	1	63	1
<5	1	1	61	2
<5	0	2	66	1
<5	0	2	73	2
<5	0	2	50	1
<5	1	2	46	2
<5	2	1	53	1
<5	1	1	64	2
<5	0	2	53	1
<5	0	1	60	2
<5	1	2	80	1
<5	0	2	56	1
<5	2	1	68	1
<5	1	1	60	2
<5	0	2	70	2
<5	0	1	31	1
<5	2	2	82	1
6	1	2	72	2
<5	1	2	85	2
<5	1	2	60	2
<5	1	2	54	1
<5	0	1	80	2
<5	0	1	52	1
<5	0	2	68	1
<5	1	1	72	2
<5	2	2	69	2
<5	1	2	73	1
<5	2	2	41	2
<5	0	1	44	1
<5	1	1	55	2
<5	0	2	79	2
<5	0	2	84	2
<5	1	2	61	2
<5	1	1	40	2
<5	1	2	84	2
<5	1	2	61	1
<5	1	2	62	1
<5	2	2	40	1
<5	1	2	73	1
<5	1	2	79	1
8.2	1	2	67	2
<5	1	1	54	2
<5	2	2	77	1
<5	1	2	78	1
<5	0	1	63	1
19.7	0	1	81	1
<5	1	2	80	1
<5	1	1	34	2
<5	1	1	68	1
<5	1	2	53	1
<5	2	2	62	1
<5	2	2	78	2
<5	0	2	66	2
<5	2	2	70	1
<5	1	2	51	1
<5	0	2	60	1
<5	0	2	80	2
<5	1	2	53	1
<5	1	2	39	1
<5	1	1	63	2
<5	2	2	53	1
<5	2	2	67	1
<5	1	2	58	2
<5	2	1	68	1
<5	1	2	56	2
<5	2	1	51	1
<5	1	2	71	2
26.7	0	2	80	2
<5	0	1	61	1
<5	0	1	67	1
<5	0	1	32	1
<5	2	1	49	2
<5	1	2	65	2
<5	0	1	62	1
<5	1	2	70	1
<5	0	2	44	1
<5	1	2	65	2
<5	0	2	51	2
7.5	1	2	81	1
<5	1	2	63	2
<5	1	2	67	2
<5	1	2	67	2
<5	1	2	83	1
<5	2	2	84	2
<5	1	2	68	2
7.2	0	1	78	2
<5	1	1	73	1
<5	2	2	82	2
<5	1	2	84	1
<5	0	2	74	1
<5	0	1	57	2
<5	2	2	71	2
<5	1	2	65	2
<5	1	2	51	2
<5	0	2	26	1
<5	2	2	62	1
<5	1	2	69	1
<5	1	1	51	2
<5	1	2	73	1
<5	1	2	83	2
<5	0	2	60	2
<5	0	1	66	2
<5	2	2	62	2
<5	1	2	66	2
<5	2	1	74	2
16.8	0	2	71	2
<5	2	1	26	1
15.3	0	1	48	2
8.4	1	1	56	1
6.6	0	1	33	1
<5	2	1	32	2
<5	2	1	28	2
7.4	0	1	26	1
<5	1	1	21	2
<5	0	1	25	1
<5	0	1	39	1
6.6	0	1	42	1
<5	2	1	38	1
<5	1	1	43	2
<5	1	1	49	2
<5	1	1	43	2
<5	1	1	45	1
<5	1	1	48	2
<5	1	1	42	1
<5	2	1	57	2
8.1	0	1	59	2
<5	2	1	60	1
<5	1	1	56	2
<5	1	1	56	1
<5	0	1	56	1
<5	0	1	58	2
<5	2	1	59	2
<5	0	1	46	2
<5	1	1	57	1
<5	1	1	56	1
<5	0	1	59	1
11.9	0	1	57	1
10.5	1	1	39	1
<5	0	1	29	1
<5	2	1	35	2
<5	0	1	41	2
<5	2	1	49	1
<5	2	1	19	1
<5	1	1	33	1
<5	1	1	28	1
<5	2	1	44	1
<5	2	1	44	1
<5	1	1	45	2
11.5	0	1	49	2
<5	1	1	42	2
<5	1	2	63	2
<5	2	2	70	1
<5	1	2	70	1
<5	1	2	48	2
<5	2	2	69	1
<5	1	2	42	1
<5	0	2	42	1
<5	2	2	42	2
<5	2	2	24	1
<5	0	2	37	1
<5	2	2	25	2
<5	2	2	34	1
<5	1	2	40	1
<5	1	2	34	1
<5	2	2	33	1
<5	1	2	48	2
<5	1	2	45	1
<5	1	2	48	2
<5	1	2	41	1
<5	2	2	42	1
37.4	0	2	43	1
12.5	2	2	46	2
<5	1	2	28	2
<5	2	2	44	2
<5	1	2	49	2
<5	1	2	37	1
<5	2	2	27	1
<5	1	2	48	1
<5	1	2	46	2
<5	1	2	46	2
<5	0	2	51	1
9.3	0	2	48	2
<5	1	1	52	2
9.6	0	1	42	1
<5	2	1	40	2
<5	1	1	44	2
<5	0	1	66	1
<5	1	1	48	2
<5	2	1	42	1
<5	1	1	36	2
<5	1	1	53	2
<5	1	1	68	2
<5	2	1	38	2
<5	0	1	64	1
<5	1	1	67	1
<5	1	1	52	2
<5	1	1	33	2
<5	0	1	36	2
<5	0	1	65	1
<5	1	1	70	1
<5	0	1	46	1
<5	2	2	77	1
<5	0	1	83	2
<5	0	1	62	1
<5	1	1	66	2
7.9	1	2	73	2
<5	1	1	67	1
6.1	0	2	65	2
<5	2	1	45	1
<5	1	1	49	2
<5	2	1	60	1
10.8	0	2	64	2
<5	0	2	49	2
32.2	0	2	63	1
<5	1	2	51	2
<5	1	1	41	1
<5	1	1	26	1
<5	1	1	60	1
<5	2	1	28	2
